# Supplementary material for: Integrated hybrid modelling of lignin bioconversion
Source: Syst Control Trans. Author manuscript; Available in PMC 2026 May 12. (PMC13160256; doi:10.69997/sct.180358)
Supplement: Code [file NIHMS2165258-supplement-Code.zip]

Archive with 14 entries (12 files):
- Escape35_SL_code-main/
- Escape35_SL_code-main/Hybird_Phenom_ML.ipynb
- Escape35_SL_code-main/Hybrid_Interpretability.ipynb
- Escape35_SL_code-main/Hybrid_Phenom_ML_high_maintenace.ipynb
- Escape35_SL_code-main/Improved_hybrid_model.ipynb
- Escape35_SL_code-main/Initial_conditions/
- Escape35_SL_code-main/Initial_conditions/Initial_conditions_3_1_PP.txt
- Escape35_SL_code-main/Initial_conditions/Initial_conditions_3_2_PP.txt
- Escape35_SL_code-main/Initial_conditions/Initial_conditions_3_3_PP.txt
- Escape35_SL_code-main/Initial_conditions/Initial_conditions_3_4_PP.txt
- Escape35_SL_code-main/Initial_conditions/Initial_conditions_3_5_PP.txt
- Escape35_SL_code-main/Integrated_vs_Sequential.ipynb
- Escape35_SL_code-main/LICENSE
- Escape35_SL_code-main/README.md
