# Supplementary material for: Integrated hybrid modelling of lignin bioconversion
Source: Syst Control Trans. Author manuscript; Available in PMC 2026 May 12. (PMC13160256; doi:10.69997/sct.180358)
Supplement: Code [file NIHMS2165258-supplement-Code.zip › Escape35_SL_code-main/Hybird_Phenom_ML.ipynb]

# %% [markdown]
# Library imports

# %% [code]
import math
import numpy as np
import pandas as pd
import matplotlib.pyplot as plt
from pyomo.environ import *
from pyomo.dae import *

from scipy.integrate import odeint, solve_ivp
from scipy.interpolate import CubicSpline
from sklearn.metrics import r2_score

from sklearn.model_selection import train_test_split
from sklearn.neural_network import MLPRegressor
from sklearn.preprocessing import StandardScaler
from sklearn.model_selection import GridSearchCV

# %% [markdown]
# Helper functions

# %% [code]
# This function defines a system of ordinary differential equations (ODEs)
# that models microbial growth, substrate consumption, and maintenance.
# The parameters and equations are based on biological and kinetic assumptions.

def combined_ode_system(t, y, y0_g):
    # Unpacking the state variables
    Xv, Xd, Cg, Cm, Cc = y  # Xv: viable cells, Xd: dead cells, Cg: glucose concentration, Cm: metabolic byproduct, Cc: cofactor concentration

    # Defining model parameters with scientific notation conversions
    mu_g_max = (0.74) * 10**-0.75  # Maximum specific growth rate of the cells
    Kg = (0.2) * 10**2  # Half-saturation constant for glucose uptake

    mu_c_death = (0.06) * 10**0.25  # Death rate constant
    Kc = (1) * 10**1.5  # Half-saturation constant for cofactor-dependent death rate

    k_d = (0.001) * 10**1  # Baseline death rate constant

    Y_xg = (0.052) * 10**0  # Yield coefficient of biomass on glucose

    m_k = (0.06) * 10**-2  # Maintenance energy coefficient
    k_c_maint = (0.03) * 10**0  # Cofactor maintenance constant

    Y_mx = (20) * 10**-1  # Yield coefficient of metabolic byproduct formation
    beta = (5) * 10**-0.75  # Additional metabolic byproduct term

    kc = 10**1.5  # Cofactor saturation constant for metabolic byproduct formation

    #~~~~~~~~~~~~~~~~~~~~~~~~~~~~~~~~~~~~~~~~~~~
    # Growth rate calculations

    mu_g = 2 * ((mu_g_max * Cg) / (Kg + Cg))  # Monod-type growth function

    Xm = Y_xg * y0_g  # Maximum biomass capacity based on initial glucose

    log_x = (1 - (Xv / Xm))  # Logistic growth limitation due to space/nutrient constraints

    mu_growth = mu_g * log_x  # Effective growth rate incorporating nutrient limitations

    # Death rate calculations
    mu_death = k_d + ((mu_c_death * Cc) / (Kc + Cc)) / 2  # Death rate depends on cofactor concentration

    # Maintenance energy consumption
    maint_gc = (m_k * Cc) / (k_c_maint + Cc)  # Maintenance energy requirement function

    #~~~~~~~~~~~~~~~~~~~~~~~~~~~~~~~~~~~~~~~~~~~
    # Defining the system of differential equations

    dXvdt = (mu_growth - mu_death) * Xv  # Change in viable cell population

    dXddt = mu_death * Xv  # Accumulation of dead cells

    dCgdt = -1 * (mu_growth / Y_xg) * Xv - maint_gc * Xv  # Glucose consumption

    dCmdt = Y_mx * (mu_growth + beta) * Xv * (Cc / (Cc + kc))  # Production of metabolic byproduct

    dCcdt = -1 * dCmdt  # Cofactor consumption (assumed to be in a 1:1 ratio with metabolic byproduct)

    return [dXvdt, dXddt, dCgdt, dCmdt, dCcdt]  # Returning the derivatives as a list


# %% [code]
# Initial conditions for the ODE system
y0 = np.array([0.1, 0.0, 82, 0, 20])  
# y0[0] = 0.1  -> Initial viable cell concentration (Xv)
# y0[1] = 0.0  -> Initial dead cell concentration (Xd)
# y0[2] = 82   -> Initial glucose concentration (Cg)
# y0[3] = 0    -> Initial metabolic byproduct concentration (Cm)
# y0[4] = 20   -> Initial cofactor concentration (Cc)

tspan = (0, 72)  # Time span for the simulation (from 0 to 72 hours)

# Solve the system of ODEs using the Radau method (suitable for stiff problems)
sol = solve_ivp(
    combined_ode_system,  # Function defining the ODE system
    tspan,                # Time range for the integration
    y0,                   # Initial conditions
    args=tuple([y0[2]]),  # Passing the initial glucose concentration as an argument (y0_g)
    method="Radau"        # Using Radau, an implicit solver for stiff problems
)

# Copy the solution for reference
y_true = np.copy(sol.y)  # Stores the true solution before any modifications

# Modify the solution to combine viable and dead cells into a single state
y_act = sol.y
y_act[0, :] = y_act[0, :] + y_act[1, :]  # Summing viable (Xv) and dead (Xd) cell populations

# Remove the second row (Xd) after summing it into Xv
y_act1 = np.delete(y_act, 1, axis=0)  # Deleting the second row (Xd) from the array


# %% [code]
fig, axs = plt.subplots(1,5, figsize = (15,3))
ax = axs.ravel()

Name = ["X$_V$","X$_D$", "Conc$_{glucose}$", "Conc$_{muconic acid}$", "Conc$_{catechol}$"]
ylabels = ["OD600", "OD600", "Concentration (mM)", "Concentration (mM)", "Concentration (mM)"]

for i in range(len(y_true)):
    ax[i].plot(sol.t, y_true[i,:])
    ax[i].set_xlabel("Time (hr)")
    ax[i].set_ylabel(ylabels[i])
    ax[i].set_title(Name[i], fontweight = "bold")

plt.tight_layout()

# %% [code]
fig, axs = plt.subplots(1, 4, figsize = (12, 3))
ax = axs.ravel()
Name = ["X$_T$", "Conc$_{glucose}$", "Conc$_{muconic acid}$", "Conc$_{catechol}$"]
ylabels = ["OD600", "Concentration (mM)", "Concentration (mM)", "Concentration (mM)"]

for i in range(len(y_act1)):
    ax[i].plot(sol.t, y_act1[i,:])
    ax[i].set_xlabel("Time (hr)")
    ax[i].set_ylabel(ylabels[i])
    ax[i].set_title(Name[i], fontweight = "bold")

plt.tight_layout()

# %% [code]
def syn_data_generation(num_points, file_name):
    """
    This function generates synthetic training data for a 72-hour batch bioprocess.
    It solves the ODE system for different initial conditions provided in a file.
    
    Parameters:
    - num_points (int): Number of time points for evaluation.
    - file_name (str): Name of the file containing different initial conditions.
    
    Returns:
    - time (numpy array): Time points at which the solution is evaluated.
    - sol_dict (dict): Dictionary containing simulated state trajectories for each set of initial conditions.
    """
    
    # Define the directory path to the initial conditions file
    dir_n = "Initial_conditions\\" + file_name  
    
    # Load the initial conditions from the specified file
    Init_cond = np.loadtxt(dir_n)  

    # Initialize dictionaries to store solutions and other parameters
    sol_dict = {}  # Stores simulation results for different initial conditions
    mu_dict = {}   # (Not used in this function, but could store growth rates if needed)

    # Loop through each set of initial conditions
    for i in range(len(Init_cond)):
        
        y0 = Init_cond[i, :]  # Extract initial conditions for this iteration
        tspan = (0, 72)  # Define the simulation time span (0 to 72 hours)
        teval = np.linspace(tspan[0], tspan[1], num_points)  # Generate time points for evaluation
        
        # Solve the ODE system using the Radau method (for stiff systems)
        sol = solve_ivp(
            combined_ode_system,  # ODE function
            tspan,                # Time range
            y0,                   # Initial conditions
            args=tuple([y0[2]]),  # Passing the initial glucose concentration as an argument
            method="Radau",       # Implicit solver for stiff ODEs
            t_eval=teval          # Specify time points for evaluation
        )
        
        # Process the solution data
        y_act = sol.y
        y_act[0, :] = y_act[0, :] + y_act[1, :]  # Combine viable (Xv) and dead (Xd) cell counts
        y_act = np.delete(y_act, 1, axis=0)  # Remove the dead cell row (Xd) after merging

        # Store the processed solution in the dictionary
        sol_dict[i] = y_act
        
        time = sol.t  # Store the time points for reference
    
    return [time, sol_dict]  # Return the time points and the dictionary of solutions

# %% [code]
def Error_addition(num_points, file_name, per_err, rs=10):
    """
    This function generates synthetic training data using the ODE solver, then adds Gaussian noise (error) 
    to the resulting concentration profiles to simulate real-world data variation.
    
    Parameters:
    - num_points (int): Number of time points for evaluation.
    - file_name (str): Name of the file containing initial conditions.
    - per_err (float): The percentage error to be added to the data (as a proportion).
    - rs (int): Random seed for reproducibility (default is 10).
    
    Returns:
    - time (numpy array): Time points at which the solution is evaluated.
    - retreived_conc_dict (dict): Dictionary with noisy concentration profiles for each initial condition.
    """
    
    # Set the random seed for reproducibility
    random_seed = rs  
    
    # Generate the synthetic training data using the function 'syn_data_generation'
    time, s_dict = syn_data_generation(num_points, file_name)  
    
    # Extract the shape of the concentration profiles (number of species, number of time points)
    num_sp, num_t = np.shape(s_dict[0])

    # Dictionary to store the noisy concentration profiles
    retreived_conc_dict = {}

    # Iterate over each initial condition (batch run) to add error
    for i in range(len(s_dict.keys())):
        
        np.random.seed(random_seed + i)  # Ensure each batch gets a different seed for randomness
        
        # Generate Gaussian noise (random error) with mean 0 and standard deviation 'per_err'
        D_err = np.random.normal(0, per_err, size=(num_sp, num_t)) / 100
        
        # Get the concentration profiles for the current set of initial conditions
        conc_profiles = s_dict[i]
        
        # Apply the error (element-wise multiplication of concentrations and noise)
        D_final = conc_profiles + np.multiply(conc_profiles, D_err)  # Add noise to the profiles

        # Store the noisy concentration profiles in the dictionary
        retreived_conc_dict[i] = D_final

    # Return the time points and the dictionary containing the noisy concentration profiles
    return [time, retreived_conc_dict]

# %% [code]
file_name = "Initial_conditions_3_1_PP.txt"
time, s = syn_data_generation(10, file_name)
t, rc = Error_addition(10,file_name, 10, rs = 5)

# %% [code]
i = 0

fig, axs = plt.subplots(1,4,figsize = (16,4))
ax = axs.ravel()
Name = ["X$_T$", "C$_{glucose}$", "C$_{muconic acid}$", "C$_{catechol}$"]
ylabels = ["OD600", "Concentration (mM)", "Concentration (mM)", "Concentration (mM)"]

for j in range(4):
    ax[j].plot(time, s[i][j])
    ax[j].scatter(t, rc[i][j])
    ax[j].set_xlabel("Time (hr)", fontsize = 14)
    ax[j].set_ylabel(ylabels[j], fontsize = 14)
    ax[j].set_title(Name[j], fontweight = "bold", fontsize = 16)

plt.tight_layout()

# %% [markdown]
# Integrated Model Construction

# %% [code]
def ANN_int_mu_model(model, d, t):
    """
    This function represents an integrated Artificial Neural Network (ANN) model 
    that will be embedded within a Pyomo formulation.
    
    Parameters:
    model: Pyomo model containing ANN parameters and variables
    d: Index representing a specific data point or scenario
    t: Index representing a specific time step
    
    Returns:
    h3: Output of the ANN model at the given indices (d, t)
    """

    # Extracting input variables from the Pyomo model
    Xt = model.conc_Xt[d, t]  # Concentration of Xt
    Cg = model.conc_Cg[d, t]  # Concentration of Cg
    Cm = model.conc_Cm[d, t]  # Concentration of Cm
    Cc = model.conc_Cc[d, t]  # Concentration of Cc

    h1_list = []  # List to store activations of the first hidden layer

    # Calculating the first hidden layer activations
    for i in model.h1_num_nod:
        # Weighted sum of inputs plus bias for each node in the first hidden layer
        z1 = (
            model.W1[0, i] * Xt +
            model.W1[1, i] * Cg +
            model.W1[2, i] * Cm +
            model.W1[3, i] * Cc +
            model.b1[i]
        )
        
        # Activation function (Sigmoid function used here)
        h1 = 1 / (1 + math.e ** (-1 * z1))  
        # Alternative activation function (commented out):
        # h1 = (math.e**(2*z1) - 1) / (math.e**(2*z1) + 1)  # Tanh activation function
        
        h1_list.append(h1)  # Storing the computed activation

    # Calculating the output layer activation
    z2 = model.b2  # Initializing with bias term
    for i in model.h1_num_nod:
        z2 += model.W2[i] * h1_list[i]  # Weighted sum of hidden layer activations

    h3 = z2  # Output of the ANN model
    
    return h3  # Returning the final output

# %% [code]
def dXtdt_int_con(model, d, t):
    # Defines a constraint for the total biomass dynamics in an ODE system
    if t == 0:
        return Constraint.Skip  # Skips the constraint at the initial time step
    mu = ANN_int_mu_model(model, d, t)  # Computes the specific growth rate using an ANN model
    return model.dXtdt[d, t] == mu * model.conc_Xt[d, t]  # Defines the biomass growth rate equation

def dCgdt_int_con(model, d, t):
    # Defines a constraint for glucose concentration dynamics in an ODE system
    if t == 0:
        return Constraint.Skip  # Skips the constraint at the initial time step
    mu = ANN_int_mu_model(model, d, t)  # Computes the specific growth rate using an ANN model    
    # Defines the glucose consumption rate equation
    return model.dCgdt[d, t] == -1 * model.conc_Xt[d, t] * (mu * model.Ygx) * (model.max_vals[0] / model.max_vals[1])

def dCmdt_int_con(model, d, t):
    # Defines a constraint for muconic acid concentration dynamics in an ODE system
    if t == 0:
        return Constraint.Skip  # Skips the constraint at the initial time step
    mu = ANN_int_mu_model(model, d, t)  # Computes the specific growth rate using an ANN model
    # Defines the muconic acid production rate equation
    return model.dCmdt[d, t] == (model.Ymx * mu + model.beta) * model.conc_Xt[d, t] * (
        (model.conc_Cc[d, t]) / (model.conc_Cc[d, t] + (model.kc / model.max_vals[3]))
    ) * (model.max_vals[0] / model.max_vals[2])

def dCcdt_int_con(model, d, t):
    # Defines a constraint for catechol concentration dynamics in an ODE system
    if t == 0:
        return Constraint.Skip  # Skips the constraint at the initial time step
    # Defines the catechol consumption rate equation
    return model.dCcdt[d, t] == -1 * model.dCmdt[d, t] * (model.max_vals[2] / model.max_vals[3])

def objective_int_SSmse(model):
    # Defines a state-space objective function for the integrated hybrid model
    # This function calculates the mean squared error (MSE) between measured and simulated concentrations
    final = 0  # Initializes the cumulative error
    # Loops over all spatial indices (d_idx) and measured time points (t_meas)
    for i in model.d_idx:
        for j in model.t_meas:
            # Accumulates squared errors for each state variable: biomass (Xt), glucose (Cg),
            # muconic acid (Cm), and catechol (Cc)
            final += (model.conc_Xt_meas[i, j] - model.conc_Xt[i, j])**2
            final += (model.conc_Cg_meas[i, j] - model.conc_Cg[i, j])**2
            final += (model.conc_Cm_meas[i, j] - model.conc_Cm[i, j])**2
            final += (model.conc_Cc_meas[i, j] - model.conc_Cc[i, j])**2
    # Computes the mean squared error by normalizing the total error
    # The denominator accounts for four state variables, the number of spatial indices, and time points
    fin = final / (4 * len(model.d_idx) * len(model.t_meas))
    return fin  # Returns the computed mean squared error

# %% [code]
def make_model_int_rs_fl(rs, fl):
    """
    This function generates a Pyomo model for a bioprocess using a hybrid ODE-ANN approach. 
    The function performs the following tasks:
    1. Generates training data with initial conditions and error added using predefined functions.
    2. Scales the data for model training.
    3. Defines a Pyomo model with sets, parameters, variables, and constraints based on the training data.
    4. Uses a solver to find optimal values for the model parameters.

    Parameters:
    - rs: Random seed for data generation (for reproducibility).
    - fl: Filename that contains initial conditions for the training data.

    Returns:
    - max_vals: The maximum values used for scaling the data.
    - model: The Pyomo model object representing the ODE-ANN system.
    """

    num = 10  # Number of time points per initial condition
    err = 10  # Percentage of Gaussian noise to be added
    rs = rs   # Use the random seed specified

    # Generate the synthetic training data using the functions `syn_data_generation` and `Error_addition`.
    time, s = syn_data_generation(num, fl)
    t, rc = Error_addition(num, fl, err, rs)

    # Collect data for each concentration (Xt, Cg, Cm, Cc) into a temporary list.
    y_temp = []
    for i in range(3):  # Loop for the first three species (Xt, Cg, Cm)
        y_temp.append(rc[i])

    # Convert the temporary data into numpy arrays for easier manipulation
    no_touch_y = np.array(y_temp)
    no_touch_t = np.copy(t)

    # Get the shape of the data (dimensions for species, datasets, and time points)
    n_d, n_s, n_t = np.shape(no_touch_y)

    # Extract the time and species data
    t = no_touch_t
    y_temp = no_touch_y
    max_vals = np.max(np.max(no_touch_y, axis=0), axis=1)  # Get the maximum values for scaling

    # Scale the data for training purposes
    y_scaled = np.zeros(np.shape(y_temp))

    # Create dictionaries for each concentration to store data in a format that Pyomo can use
    Xt_dict = {}
    Cg_dict = {}
    Cm_dict = {}
    Cc_dict = {}

    # Normalize each concentration by dividing by its max value
    for j in range(n_d):
        for i in range(n_t):
            Xt_dict[(j, t[i])] = y_temp[j, 0, i] / max_vals[0]
            y_scaled[j, 0, i] = y_temp[j, 0, i] / max_vals[0]

            Cg_dict[(j, t[i])] = y_temp[j, 1, i] / max_vals[1]
            y_scaled[j, 1, i] = y_temp[j, 1, i] / max_vals[1]

            Cm_dict[(j, t[i])] = y_temp[j, 2, i] / max_vals[2]
            y_scaled[j, 2, i] = y_temp[j, 2, i] / max_vals[2]

            Cc_dict[(j, t[i])] = y_temp[j, 3, i] / max_vals[3]
            y_scaled[j, 3, i] = y_temp[j, 3, i] / max_vals[3]

    ##~~~~~~~~~~~~~~~~~~~~~~~~~~~~~~~~~~~~~~~~~~~~~~~~~~~~~~~~~~~~~~~~~~~~~~~~~~~~~~~~~~~~
    ##~~~~~~~~~~~~~~~~~~~~~~~~~~~~~~~~~~~~~~~~~~~~~~~~~~~~~~~~~~~~~~~~~~~~~~~~~~~~~~~~~~~~

    # Initialize the Pyomo model
    num_nodes = 1  # Number of nodes in the hidden layer of the ANN
    model = ConcreteModel()

    # Define sets describing the dataset
    model.d_idx = Set(initialize=range(n_d))  # Batch indices
    model.t_meas = Set(initialize=no_touch_t)  # Time indices

    # Define sets for the integrated ANN structure
    model.h1_num_nod = Set(initialize=range(num_nodes))  # Hidden layer nodes
    model.num_inputs = Set(initialize=range(n_s))  # Input variables (species concentrations)

    # Parameters: Maximum values for scaling, and measured concentration data
    model.max_vals = Param(range(4), initialize=max_vals)
    model.conc_Xt_meas = Param(model.d_idx, model.t_meas, initialize=Xt_dict)
    model.conc_Cg_meas = Param(model.d_idx, model.t_meas, initialize=Cg_dict)
    model.conc_Cm_meas = Param(model.d_idx, model.t_meas, initialize=Cm_dict)
    model.conc_Cc_meas = Param(model.d_idx, model.t_meas, initialize=Cc_dict)

    # Variables - Time invariant parameters related to the bioprocess
    model.Ygx = Var(within=NonNegativeReals)
    model.Ymx = Var(within=NonNegativeReals)
    model.beta = Var(within=NonNegativeReals)
    model.kc = Var(within=NonNegativeReals)

    # Variables for species concentrations and their derivatives
    model.time = ContinuousSet(initialize=model.t_meas, bounds=(0, 72))  # Time range (0 to 72 hours)

    model.conc_Xt = Var(model.d_idx, model.time, within=NonNegativeReals)  # Biomass concentration
    model.conc_Cg = Var(model.d_idx, model.time, within=NonNegativeReals)  # Glucose concentration
    model.conc_Cm = Var(model.d_idx, model.time, within=NonNegativeReals)  # Muconic acid concentration
    model.conc_Cc = Var(model.d_idx, model.time, within=NonNegativeReals)  # Catechol concentration

    # Derivative variables for each concentration
    model.dXtdt = DerivativeVar(model.conc_Xt, within=Reals)
    model.dCgdt = DerivativeVar(model.conc_Cg, within=Reals)
    model.dCmdt = DerivativeVar(model.conc_Cm, within=Reals)
    model.dCcdt = DerivativeVar(model.conc_Cc, within=Reals)

    # Variables for ANN weights and biases (used in growth rate calculations)
    model.W1 = Var(model.num_inputs, model.h1_num_nod, bounds=(-1, 1))
    model.b1 = Var(model.h1_num_nod, bounds=(-1, 1))
    model.W2 = Var(model.h1_num_nod, bounds=(-1, 1))
    model.b2 = Var(bounds=(-1, 1))

    # Constraints - Hybrid ODEs for each species (biomass, glucose, muconic acid, catechol)
    model.deriv_Xt = Constraint(model.d_idx, model.time, rule=dXtdt_int_con)
    model.deriv_Cg = Constraint(model.d_idx, model.time, rule=dCgdt_int_con)
    model.deriv_Cm = Constraint(model.d_idx, model.time, rule=dCmdt_int_con)
    model.deriv_Cc = Constraint(model.d_idx, model.time, rule=dCcdt_int_con)

    # Objective - State space MSE (Mean Squared Error) for model fitting
    model.obj = Objective(expr=objective_int_SSmse)

    # Discretizer for Pyomo.DAE (Differential-Algebraic Equations)
    discretizer = TransformationFactory('dae.collocation')
    discretizer.apply_to(model, nfe=n_t, ncp=2, scheme='LAGRANGE-RADAU')  # Apply Lagrange-Radau collocation method

    # Solver setup - Multistart solver (for better convergence in nonlinear models)
    solver = SolverFactory("multistart")
    results = solver.solve(model, suppress_unbounded_warning=True, iterations=50)

    # Print solver status and results
    print("Solver status:", results.solver.status)
    print("Termination Condition:", results.solver.termination_condition)
    print(value(model.obj))  # Print the objective function value

    # Return the model and max values for future scaling or testing
    return [max_vals, model]

# %% [code]
def TIV_and_ANN_int_params(model):
    """
    Extracts the time-invariant parameters and ANN weights/biases from an integrated Pyomo model.
    
    Parameters:
    - model: The integrated Pyomo model, which includes both ODEs and the embedded ANN.
    
    Returns:
    - TIV_params: Dictionary containing time-invariant model parameters (Ygx, Ymx, beta, kc).
    - ANN_params: Dictionary containing the ANN weights and biases (W1, b1, W2, b2).
    """
    
    TIV_params = {}

    # Extract time-invariant parameters from the model and store them in a dictionary
    TIV_params["Ygx"] = value(model.Ygx)  # Yield coefficient for glucose consumption
    TIV_params["Ymx"] = value(model.Ymx)  # Yield coefficient for muconic acid production
    TIV_params["beta"] = value(model.beta)  # Growth-associated production rate for muconic acid
    TIV_params["kc"] = value(model.kc)  # Constant associated with catechol consumption

    ANN_params = {}

    ##~~~~~~~~~~~~~~~~~~~~~~~~~~~~~~~~~~~~~~~~~~~~~~~~~~~~~~~~~~~~~~~~~~~~~~~~~~~~~~~~~~~~
    ##~~~~~~~~~~~~~~~~~~~~~~~~~~~~~~~~~~~~~~~~~~~~~~~~~~~~~~~~~~~~~~~~~~~~~~~~~~~~~~~~~~~~

    # Initialize arrays for the ANN weights and biases
    W1 = np.zeros((len(model.num_inputs), len(model.h1_num_nod)))  # Input-to-hidden layer weights
    b1 = np.zeros((len(model.h1_num_nod), 1))  # Hidden layer biases
    W2 = np.zeros((len(model.h1_num_nod), 1))  # Hidden-to-output layer weights

    # Extract the values for weights and biases from the model
    for i in model.num_inputs:
        for j in model.h1_num_nod:
            W1[i, j] = value(model.W1[i, j])  # Weight for input-to-hidden layer connection

    for i in model.h1_num_nod:
        b1[i] = value(model.b1[i])  # Bias for the hidden layer
        W2[i] = value(model.W2[i])  # Weight for hidden-to-output layer connection

    # Store the extracted weights and biases in the ANN_params dictionary
    ANN_params["W1"] = W1
    ANN_params["b1"] = b1
    ANN_params["W2"] = W2
    ANN_params["b2"] = value(model.b2)  # Bias for the output layer

    # Return the extracted parameters
    return [TIV_params, ANN_params]

# %% [markdown]
## Integrated model assembly and testing

# %% [code]
def ANN_int_growth_model(y, ANN_params):
    # This function calculates the total biomass growth rate using an artificial neural network (ANN)
    # It takes inputs: Xt (biomass concentration), Cg (glucose concentration), Cm (muconic acid concentration),
    # Cc (catechol concentration), and the weights and biases of the ANN
    
    Xt, Cg, Cm, Cc = y  # Extract input values from the input vector y
    
    # Extract weights and biases from the ANN parameters dictionary
    W1 = ANN_params["W1"]
    b1 = ANN_params["b1"]
    W2 = ANN_params["W2"]
    b2 = ANN_params["b2"]
    
    h1_list = []  # List to store the outputs of the first hidden layer
    
    # Compute the outputs of the first hidden layer (h1) using the inputs and the ANN weights/biases
    for i in range(np.shape(b1)[0]):
        # Compute the weighted sum (z1) for each neuron in the first hidden layer
        z1 = W1[0, i] * Xt + W1[1, i] * Cg + W1[2, i] * Cm + W1[3, i] * Cc + b1[i, 0]
        # Apply the sigmoid activation function to z1
        h1 = (1 / (1 + math.e**(-1 * z1)))  # Sigmoid activation function
        h1_list.append(h1)  # Store the output of the hidden layer neuron
    
    # Compute the output (z2) of the second layer
    z2 = b2
    for i in range(np.shape(W2)[0]):
        # Compute the weighted sum for the output layer
        z2 += W2[i, 0] * h1_list[i]
    
    # Return the final output, which is the total biomass growth rate (h3)
    h3 = z2
    return h3

# %% [code]
def Int_HM_ODE(t, y, param_dict, ANN_params, max_vals):
    # Defines the system of ODEs that simulate the hybrid model
    # and return the rates of change for the species in the system
    
    Xt, Cg, Cm, Cc = y  # Extracts the current concentrations of biomass (Xt),
                         # glucose (Cg), muconic acid (Cm), and catechol (Cc)
    
    # Extracts relevant parameters from the parameter dictionary
    Ygx = param_dict["Ygx"]  # Yield coefficient for glucose consumption
    Ymx = param_dict["Ymx"]  # Yield coefficient for muconic acid production
    beta = param_dict["beta"]  # Basal production rate for muconic acid
    kc = param_dict["kc"]  # Saturation constant for catechol inhibition
    
    # Computes the specific growth rate (mu) using the ANN model
    mu = ANN_int_growth_model(y, ANN_params)
    
    # Defines the differential equations for the system:
    
    # Rate of change of biomass concentration
    dXtdt = mu * Xt
    
    # Rate of change of glucose concentration
    dCgdt = -1 * Xt * (mu * Ygx) * (max_vals[0] / max_vals[1]) 
    
    # Rate of change of muconic acid concentration
    dCmdt = (Ymx * mu + beta) * Xt * ((Cc) / (Cc + (kc / max_vals[3]))) * (max_vals[0] / max_vals[2])
    
    # Rate of change of catechol concentration (which is consumed as muconic acid is produced)
    dCcdt = -1 * dCmdt
    
    # Returns the list of rates of change for each species
    return [dXtdt, dCgdt, dCmdt, dCcdt]

# %% [code]
def Int_HM_Org_model_comparison_time(y0, tdict, adict, max_vals): 
    # This function simulates a batch extrapolation scenario for a given initial condition
    # and compares the integrated hybrid model's predictions with the ground truth model.
    # It returns the R2 value (coefficient of determination) as a measure of model fit.
    
    y0 = y0  # Initial conditions for the system
    y0_4 = np.delete(y0, 1)  # Removes the second element from the initial conditions (possibly corresponding to glucose)
    tspan = (0, 200)  # Defines the time span for the simulation
    
    # Solves the ground truth ODE system using the actual model
    # It integrates over the time span, using the initial condition y0[2] as an argument for the ground truth model
    sol_actual = solve_ivp(combined_ode_system, tspan, y0, args=tuple([y0[2]]),
                           method="Radau", t_eval=np.linspace(tspan[0], tspan[1], 60))
    y_actual = sol_actual.y  # Extracts the solution (species concentrations)
    
    # Adjusts the biomass concentration by adding back the deleted glucose concentration component
    y_actual[0, :] = y_actual[0, :] + y_actual[1, :]
    
    # Deletes the second row (possibly glucose) to match the format used in predictions
    y_actual = np.delete(y_actual, 1, axis=0)
    
    # Scales the initial condition by the maximum values for normalization
    y0_scaled = np.divide(y0_4, max_vals)
    
    # Solves the integrated hybrid model ODE system (predicted model)
    # Uses the scaled initial conditions and the provided parameter dictionaries (tdict, adict)
    sol_predict = solve_ivp(Int_HM_ODE, tspan, y0_scaled, args=tuple([tdict, adict, max_vals]),
                            method="Radau", t_eval=np.linspace(tspan[0], tspan[1], 60))
    y_predict = np.multiply(sol_predict.y, max_vals.reshape(-1, 1))  # Rescales the predicted output
    
    r2_list = []  # List to store R2 scores for each species
    
    # Loops through each species and calculates the R2 score between actual and predicted values
    for j in range(4):
        r2_list.append(r2_score(y_actual[j, :], y_predict[j, :]))
    
    # Returns the mean R2 score across all species, which indicates the overall model performance
    return np.mean(r2_list)

# %% [code]
def Int_HM_Org_model_comparison_FB(y0, tdict, adict, max_vals): 
    # This function simulates a semi-batch extrapolation scenario for the integrated hybrid ODE model
    # The semi-batch process involves periodic glucose and catechol spikes at specific time intervals
    # It compares the predictions from the integrated hybrid model to the ground truth model and returns the R2 value
    
    y0 = y0  # Initial conditions for the system
    y0_4 = np.delete(y0, 1)  # Removes the second element (likely glucose) from the initial condition for the scaled model
    tspan = (0, 200)  # Defines the overall simulation time span
    
    sol_list = []  # List to store solutions from the ground truth ODE system
    t_init = 0  # Initial time for each semi-batch
    t_fin = 25  # Final time for each semi-batch (periodic input spikes every 25 hours)
    count = 0  # Counter for the number of input spikes
    y0_org = y0[2]  # Stores the initial concentration of muconic acid
    
    # Loop to simulate the semi-batch process, iterating through multiple 25-hour periods
    while t_fin <= tspan[-1]:
        # Solves the ground truth ODE system for each 25-hour period with a glucose and catechol spike
        sol_actual = solve_ivp(combined_ode_system, (t_init, t_fin), y0, args=tuple([y0_org + 10 * count]),
                               method="Radau", t_eval=np.linspace(t_init, t_fin, 10))
        
        sol_list.append(sol_actual)  # Adds the solution to the list
        
        y0 = np.copy(sol_actual.y[:, -1])  # Updates the initial condition for the next iteration
        y0[2] += 10  # Adds glucose spike
        y0[-1] += 3  # Adds catechol spike
        
        t_init += 25  # Updates time for the next semi-batch period
        t_fin += 25  # Updates final time for the next semi-batch period
    
    # Collects the results from all time periods into a single array
    y = np.zeros((5, 80))  # Placeholder for the actual data (5 species and 80 time steps)
    t = []  # Placeholder for time values
    for i in range(len(sol_list)):
        s = 10 * i  # Start index for the time slice
        e = 10 * (i + 1)  # End index for the time slice
        y[:, s:e] = sol_list[i].y  # Stores the solution for each time slice
        t.append(sol_list[i].t)  # Stores the corresponding time values
    
    t_actual = np.array(t).reshape(-1,)  # Reshapes the time array for consistency
    
    # Adjusts the actual solution array for species concentrations (combines biomass and glucose)
    y_actual = np.copy(y)
    y_actual[0, :] = y_actual[0, :] + y_actual[1, :]
    y_actual = np.delete(y_actual, 1, axis=0)  # Deletes the glucose concentration row (already combined)
    
    # Initializes variables for the predicted model simulation
    sol_list = []
    t_init = 0
    t_fin = 25
    y_predict = np.zeros((4, 80))  # Placeholder for the predicted values (4 species)
    t = []  # Placeholder for predicted time values
    c = 0  # Counter for time steps
    
    # Loop to simulate the semi-batch process for the integrated hybrid model
    while t_fin <= tspan[-1]:
        # Scales the initial conditions by the maximum values
        y0_scaled = np.divide(y0_4, max_vals)
        
        # Solves the integrated hybrid model ODE system for each 25-hour period with spikes
        sol_predict = solve_ivp(Int_HM_ODE, (t_init, t_fin), y0_scaled, args=tuple([tdict, adict, max_vals]),
                                method="Radau", t_eval=np.linspace(t_init, t_fin, 10))
        
        y_pr = np.multiply(sol_predict.y, max_vals.reshape(-1, 1))  # Rescales the predicted output to original units
        
        # Stores the predicted values for the current time period
        y_predict[:, 10 * c:10 * (c + 1)] = np.copy(y_pr)
        t.append(np.copy(sol_predict.t))  # Stores the corresponding time values
        
        y0_4 = np.copy(y_pr[:, -1])  # Updates the initial condition for the next iteration
        y0_4[1] += 10  # Adds glucose spike
        y0_4[-1] += 3  # Adds catechol spike
        
        t_init += 25  # Updates time for the next semi-batch period
        t_fin += 25  # Updates final time for the next semi-batch period
        c += 1  # Increments the time step counter
    
    t_predict = np.array(t).reshape(-1, 1)  # Reshapes the time array for consistency
    
    r2_list = []  # List to store R2 scores for each species
    
    # Calculates the R2 score for each species between the actual and predicted values
    for j in range(4):
        r2_list.append(r2_score(y_actual[j, :], y_predict[j, :]))
    
    # Returns the average R2 score across all species as a measure of model accuracy
    return np.mean(r2_list)

# %% [code]
# This generates a list of initial conditions to test the 
# the batch and semi-batch extrapolation of the integrated
# hybrid model. 

Cg_range = np.linspace(20, 100, 30)
Cc_range = np.linspace(5, 55, 30)

Xv_const = 0.01

rect1_cg_cc = []

for i in range(30):
    for j in range(30):
        rect1_cg_cc.append(np.array([Xv_const, 0, Cg_range[i], 0, Cc_range[j]]))

# %% [code]
performance_dict = {}

# %% [code]
# For different initial conditions and random seeds i.e traing data
# the batch and semi-batch extrapolation is tested and then stored 
# in dictionary

random_seed_list = [5, 10, 15, 20, 25]
file_list = ["Initial_conditions_3_1_PP.txt",
            "Initial_conditions_3_2_PP.txt",
            "Initial_conditions_3_3_PP.txt",
            "Initial_conditions_3_4_PP.txt",
            "Initial_conditions_3_5_PP.txt"]

for fl in range(len(file_list)):
    
    print(file_list[fl])
    perf_dict = {}
    
    for rs in range(len(random_seed_list)):
        
        try:
            max_vals, model_rs1 = make_model_int_rs_fl(random_seed_list[rs], file_list[fl])
        except ValueError:
            print("except")
            max_vals, model_rs1 = make_model_int_rs_fl(random_seed_list[rs]+1, file_list[fl])

        tdict, adict = TIV_and_ANN_int_params(model_rs1)

        rect_T_EX = []
        rect_FB_EX = []

        for i in range(900):
            rect_T_EX.append(Int_HM_Org_model_comparison_time(rect1_cg_cc[i], tdict, adict, max_vals))
            rect_FB_EX.append(Int_HM_Org_model_comparison_FB(rect1_cg_cc[i], tdict, adict, max_vals))

        perf_dict[random_seed_list[rs]] = [rect_T_EX, rect_FB_EX]
        print("~~~~~~~~~~~~~~~~~~~~~~~~~~~~~~~~~~~")
    
    performance_dict[file_list[fl]] = perf_dict
    print("~~~~~~~~~~~~~~~~~~~~~~~~~~~~~~~~~~~")

# %% [code]
# This finds the average performance of the batch and
# semi-batch extrapolation for different initial conditions
# and random seed scenarios.

T_EX = []
FB_EX = []


for i in file_list:
    for j in random_seed_list:
        T_EX.append(performance_dict[i][j][0])
        FB_EX.append(performance_dict[i][j][1])

T_EX = np.array(T_EX)
FB_EX = np.array(FB_EX)

for i in range(np.shape(T_EX)[0]):
    for j in range(np.shape(T_EX)[1]):
        if T_EX[i,j] < 0:
            T_EX[i,j] = 0
        
        if FB_EX[i,j] < 0:
            FB_EX[i,j] = 0

T_EX = np.mean(np.array(T_EX), axis = 0)
FB_EX = np.mean(np.array(FB_EX), axis = 0)

# %% [code]
# The data made in the previous box
data1 = np.flipud(np.array(T_EX).reshape(30,30))
data2 = np.flipud(np.array(FB_EX).reshape(30,30))
cmap = "plasma"

# Create a figure and subplots
fig, axes = plt.subplots(1, 2, figsize=(10, 5), constrained_layout=True)

# Set a common color scale
vmin = 0
vmax = 1

# Create heatmaps
#~~~~~~~~~~~~~~~~~~~~~~~~~~~~~~~~~~~~~~~~~~~~~~~~~~~~~~~~~~~~~~~~~~~~~~~~~~~~~~~~~~~~~~
#~~~~~~~~~~~~~~~~~~~~~~~~~~~~~~~~~~~~~~~~~~~~~~~~~~~~~~~~~~~~~~~~~~~~~~~~~~~~~~~~~~~~~~
im1 = axes[0].imshow(data1, cmap= cmap, vmin=vmin, vmax=vmax)
x_label = []
for i in Cc_range[::4]:
    x_label.append(round(i,1))
y_label = []
for i in np.flipud(Cg_range[::4]):
    y_label.append(round(i,1))
axes[0].set_xticks(ticks = np.arange(30)[::4], labels = x_label)
axes[0].set_yticks(ticks = np.arange(30)[::4], labels = y_label)
axes[0].set_xlabel("Catechol Concentration (mM)", fontsize = 16)
axes[0].set_ylabel("Glucose Concentration (mM)", fontsize = 16)
axes[0].set_title("Batch Extrapolation (200 hr)", fontsize = 16, fontweight = "bold")

#~~~~~~~~~~~~~~~~~~~~~~~~~~~~~~~~~~~~~~~~~~~~~~~~~~~~~~~~~~~~~~~~~~~~~~~~~~~~~~~~~~~~~~
#~~~~~~~~~~~~~~~~~~~~~~~~~~~~~~~~~~~~~~~~~~~~~~~~~~~~~~~~~~~~~~~~~~~~~~~~~~~~~~~~~~~~~~
im2 = axes[1].imshow(data2, cmap= cmap, vmin=vmin, vmax=vmax)
x_label = []
for i in Cc_range[::4]:
    x_label.append(round(i,1))
y_label = []
for i in np.flipud(Cg_range[::4]):
    y_label.append(round(i,2))
axes[1].set_xticks(ticks = np.arange(30)[::4], labels = x_label)
axes[1].set_yticks(ticks = np.arange(30)[::4], labels = y_label)
axes[1].set_xlabel("Catechol Concentration (mM)", fontsize = 16)
axes[1].set_ylabel("Glucose Concentration (mM)", fontsize = 16)
axes[1].set_title("Semi-Batch Extrapolation (200 hr)", fontsize = 16, fontweight = "bold")
#~~~~~~~~~~~~~~~~~~~~~~~~~~~~~~~~~~~~~~~~~~~~~~~~~~~~~~~~~~~~~~~~~~~~~~~~~~~~~~~~~~~~~~
#~~~~~~~~~~~~~~~~~~~~~~~~~~~~~~~~~~~~~~~~~~~~~~~~~~~~~~~~~~~~~~~~~~~~~~~~~~~~~~~~~~~~~~

# Add a common color bar
cbar = fig.colorbar(im1, ax=axes, orientation='vertical', fraction=0.02, pad=0.04)
cbar.set_label('R2 Value')

# %% [code]
final_dict = {}
final_dict["HMI_Extrapolation"] = np.array([T_EX, FB_EX])

# %% [markdown]
# Phenomenological model construction

# %% [code]
def dXtdt_PM_con(model, d, t):
    # This captures the ODE dynamic equation for total biomass dynamics.
    if t == 0:
        return Constraint.Skip  # Skips the constraint at t=0 to avoid division by zero or undefined behavior.
    # The growth rate is a function of glucose concentration, following the Monod model.
    # The death rate is a function of catechol concentration, following a similar Monod model.
    mu_growth = (model.mu_g * model.conc_Cg[d, t]) / (model.conc_Cg[d, t] + (model.kg / model.max_vals[1]))
    mu_death = (model.mu_c * model.conc_Cc[d, t]) / (model.conc_Cc[d, t] + (model.kc / model.max_vals[3]))
    # The total specific growth rate (mu) is the difference between the growth and death rates.
    mu = mu_growth - mu_death
    return model.dXtdt[d, t] == mu * model.conc_Xt[d, t]

def dCgdt_PM_con(model,d,t):
    # This function captures the ODE dynamic equation for glucose concentration dynamics
    if t == 0:
        return Constraint.Skip # Skips the constraint at t=0 to avoid division by zero or undefined behavior
    # The growth rate is a function of glucose concentration, following the Monod model.
    # The death rate is a function of catechol concentration, following a similar Monod model.
    mu_growth = (model.mu_g * model.conc_Cg[d, t]) / (model.conc_Cg[d, t] + (model.kg / model.max_vals[1]))
    mu_death = (model.mu_c * model.conc_Cc[d, t]) / (model.conc_Cc[d, t] + (model.kc / model.max_vals[3]))
    # The total specific growth rate (mu) is the difference between the growth and death rates.
    mu = mu_growth - mu_death
    # Set up the equation for the rate of change of glucose concentration (dCgdt)
    return model.dCgdt[d,t] == -1 * model.conc_Xt[d,t] * (mu * model.Ygx) * (model.max_vals[0] / model.max_vals[1])


def dCmdt_PM_con(model,d,t):
    # This function captures the ODE dynamic equation for muconic acid concentration dynamics
    if t == 0:
        return Constraint.Skip # Skips the constraint at t=0 to avoid division by zero or undefined behavior
    # The growth rate is a function of glucose concentration, following the Monod model.
    # The death rate is a function of catechol concentration, following a similar Monod model.
    mu_growth = (model.mu_g*model.conc_Cg[d,t])/(model.conc_Cg[d,t] + (model.kg/model.max_vals[1]))
    mu_death = (model.mu_c*model.conc_Cc[d,t])/(model.conc_Cc[d,t] + (model.kc/model.max_vals[3]))
    # The total specific growth rate (mu) is the difference between the growth and death rates.
    mu = mu_growth - mu_death
    # Set up the equation for the rate of change of glucose concentration (dCmdt)
    return model.dCmdt[d,t] == (model.Ymx*mu + model.beta)*model.conc_Xt[d,t]*(
        (model.conc_Cc[d,t])/(model.conc_Cc[d,t] + (model.kci/model.max_vals[3])))*(model.max_vals[0]/model.max_vals[2])

def dCcdt_PM_con(model,d,t):
    # This function captures the ODE dynamic equation for catechol concentration dynamics
    if t == 0:
        return Constraint.Skip # Skips the constraint at t=0 to avoid division by zero or undefined behavior
    # Set up the equation for the rate of change of glucose concentration (dCcdt)
    return model.dCcdt[d,t] == -1*model.dCmdt[d,t]*(model.max_vals[2]/model.max_vals[3])

def objective_PM_SSmse(model):
    # Defines a state-space objective function for the integrated hybrid model
    # This function calculates the mean squared error (MSE) between measured and simulated concentrations
    final = 0  # Initializes the cumulative error
    # Loops over all spatial indices (d_idx) and measured time points (t_meas)
    for i in model.d_idx:
        for j in model.t_meas:
            # Accumulates squared errors for each state variable: biomass (Xt), glucose (Cg),
            # muconic acid (Cm), and catechol (Cc)
            final += (model.conc_Xt_meas[i, j] - model.conc_Xt[i, j])**2
            final += (model.conc_Cg_meas[i, j] - model.conc_Cg[i, j])**2
            final += (model.conc_Cm_meas[i, j] - model.conc_Cm[i, j])**2
            final += (model.conc_Cc_meas[i, j] - model.conc_Cc[i, j])**2
    # Computes the mean squared error by normalizing the total error
    # The denominator accounts for four state variables, the number of spatial indices, and time points
    fin = final / (4 * len(model.d_idx) * len(model.t_meas))
    return fin  # Returns the computed mean squared error

# %% [code]
def make_model_PM_rs_fl(rs1, fl):
    """
    This function generates a Pyomo model for a bioprocess using a hybrid ODE-ANN approach. 
    The function performs the following tasks:
    1. Generates training data with initial conditions and error added using predefined functions.
    2. Scales the data for model training.
    3. Defines a Pyomo model with sets, parameters, variables, and constraints based on the training data.
    4. Uses a solver to find optimal values for the model parameters.

    Parameters:
    - rs: Random seed for data generation (for reproducibility).
    - fl: Filename that contains initial conditions for the training data.

    Returns:
    - max_vals: The maximum values used for scaling the data.
    - model: The Pyomo model object representing the ODE-ANN system.
    """
    
    num = 10  # Number of time points per initial condition
    err = 10  # Percentage of Gaussian noise to be added
    rs = rs1  # Use the random seed specified for reproducibility

    # Generate synthetic training data: time and concentration data with error
    time, s = syn_data_generation(num, fl)  # Generate training time and data
    t, rc = Error_addition(num, fl, err, rs)  # Add Gaussian noise to the data

    # Prepare a temporary list to collect concentration data for Xt, Cg, Cm, Cc
    y_temp = []
    for i in range(3):  # Loop through the first three species (Xt, Cg, Cm)
        y_temp.append(rc[i])  # Add species data to temporary list

    # Convert the list of concentrations into a numpy array for easier handling
    no_touch_y = np.array(y_temp)
    no_touch_t = np.copy(t)  # Preserve the time data

    # Get the shape of the data (dimensions for species, datasets, and time points)
    n_d, n_s, n_t = np.shape(no_touch_y)

    # Extract the time and species data
    t = no_touch_t  # Time points
    y_temp = no_touch_y  # Concentration data

    # Get maximum values for each species to be used for scaling
    max_vals = np.max(np.max(no_touch_y, axis=0), axis=1)  # Maximum value for each species

    # Create a new numpy array for scaled data
    y_scaled = np.zeros(np.shape(y_temp))

    # Dictionaries for storing scaled data for each concentration (Xt, Cg, Cm, Cc)
    Xt_dict = {}
    Cg_dict = {}
    Cm_dict = {}
    Cc_dict = {}

    # Normalize each concentration by dividing by its maximum value for scaling
    for j in range(n_d):  # Loop through different datasets
        for i in range(n_t):  # Loop through time points
            Xt_dict[(j, t[i])] = y_temp[j, 0, i] / max_vals[0]
            y_scaled[j, 0, i] = y_temp[j, 0, i] / max_vals[0]

            Cg_dict[(j, t[i])] = y_temp[j, 1, i] / max_vals[1]
            y_scaled[j, 1, i] = y_temp[j, 1, i] / max_vals[1]

            Cm_dict[(j, t[i])] = y_temp[j, 2, i] / max_vals[2]
            y_scaled[j, 2, i] = y_temp[j, 2, i] / max_vals[2]

            Cc_dict[(j, t[i])] = y_temp[j, 3, i] / max_vals[3]
            y_scaled[j, 3, i] = y_temp[j, 3, i] / max_vals[3]

    ##~~~~~~~~~~~~~~~~~~~~~~~~~~~~~~~~~~~~~~~~~~~~~~~~~~~~~~~~~~~~~~~~~~~~~~~~~~~~~~~~~~~~
    ##~~~~~~~~~~~~~~~~~~~~~~~~~~~~~~~~~~~~~~~~~~~~~~~~~~~~~~~~~~~~~~~~~~~~~~~~~~~~~~~~~~~~
   
    # Create a new Pyomo ConcreteModel
    model = ConcreteModel()

    # Define sets that describe the raw dataset (i.e., indexes of data and time points)
    model.d_idx = Set(initialize = range(n_d))
    model.t_meas = Set(initialize = no_touch_t)

    # Define model parameters, which are state-space data measurements (concentrations)
    model.max_vals = Param(range(4), initialize = max_vals)  # Max values for scaling
    model.conc_Xt_meas = Param(model.d_idx, model.t_meas, initialize = Xt_dict)  # Xt concentration
    model.conc_Cg_meas = Param(model.d_idx, model.t_meas, initialize = Cg_dict)  # Cg concentration
    model.conc_Cm_meas = Param(model.d_idx, model.t_meas, initialize = Cm_dict)  # Cm concentration
    model.conc_Cc_meas = Param(model.d_idx, model.t_meas, initialize = Cc_dict)  # Cc concentration

    # Define variables representing the time-invariant model parameters (e.g., growth rates, yield coefficients)
    model.mu_g = Var(within = NonNegativeReals)
    model.kg = Var(within = NonNegativeReals)
    model.mu_c = Var(within = NonNegativeReals)
    model.kc = Var(within = NonNegativeReals)
    model.Ygx = Var(within = NonNegativeReals)
    model.Ymx = Var(within = NonNegativeReals)
    model.beta = Var(within = NonNegativeReals)
    model.kci = Var(within = NonNegativeReals)

    # Define variables for concentrations and their derivatives over time
    model.time = ContinuousSet(initialize = model.t_meas, bounds = (0,72))  # Time range from 0 to 72 hours

    # Define concentration variables for Xt, Cg, Cm, Cc at each time point
    model.conc_Xt = Var(model.d_idx, model.time, within = NonNegativeReals)
    model.conc_Cg = Var(model.d_idx, model.time, within = NonNegativeReals)
    model.conc_Cm = Var(model.d_idx, model.time, within = NonNegativeReals)
    model.conc_Cc = Var(model.d_idx, model.time, within = NonNegativeReals)

    # Define derivative variables for the concentrations (representing ODEs)
    model.dXtdt = DerivativeVar(model.conc_Xt, within = Reals)
    model.dCgdt = DerivativeVar(model.conc_Cg, within = Reals)
    model.dCmdt = DerivativeVar(model.conc_Cm, within = Reals)
    model.dCcdt = DerivativeVar(model.conc_Cc, within = Reals)

    # Apply the hybrid ODE constraints (using predefined functions for rate of change)
    model.deriv_Xt = Constraint(model.d_idx, model.time, rule = dXtdt_PM_con)  # Constraint for Xt
    model.deriv_Cg = Constraint(model.d_idx, model.time, rule = dCgdt_PM_con)  # Constraint for Cg
    model.deriv_Cm = Constraint(model.d_idx, model.time, rule = dCmdt_PM_con)  # Constraint for Cm
    model.deriv_Cc = Constraint(model.d_idx, model.time, rule = dCcdt_PM_con)  # Constraint for Cc

    # Define the objective function, which is the state-space Mean Squared Error (MSE)
    model.obj = Objective(expr = objective_PM_SSmse)

    # Discretize the model for Pyomo DAE (Differential Algebraic Equations)
    discretizer = TransformationFactory('dae.collocation')
    discretizer.apply_to(model, nfe=n_t, ncp=2, scheme='LAGRANGE-RADAU')  # Apply collocation method for discretization

    # Solver: Using a multi-start solver to find optimal parameter values
    solver = SolverFactory("multistart")
    results = solver.solve(model, suppress_unbounded_warning=True, iterations=50)

    # Print solver status and termination condition
    print("Solver status:", results.solver.status)
    print("Termination Condition:", results.solver.termination_condition)

    # Print the objective value (MSE)
    print(value(model.obj))

    # Return the maximum scaling values and the Pyomo model
    return [max_vals, model]

# %% [code]
def TIV_PM_params(model):
    """
    This function extracts the time-invariant parameters from a phenomenological Pyomo model.
    
    It retrieves the optimal values for the time-invariant parameters (e.g., growth rates, yield coefficients)
    that were calculated by the solver during the optimization process.

    Parameters:
    - model: A Pyomo model object that contains the optimized time-invariant parameters.
    
    Returns:
    - TIV_params: A dictionary containing the values of the time-invariant parameters.
    """

    # Initialize an empty dictionary to store the extracted parameters
    TIV_params = {}

    # Extract the values of the time-invariant parameters from the model
    # These parameters are typically optimized by the solver during the model solution
    TIV_params["mu_g"] = value(model.mu_g)  # Growth rate of glucose
    TIV_params["kg"] = value(model.kg)  # Saturation constant for glucose
    TIV_params["mu_c"] = value(model.mu_c)  # Growth rate of cells
    TIV_params["kc"] = value(model.kc)  # Saturation constant for cells
    TIV_params["Ygx"] = value(model.Ygx)  # Yield coefficient for glucose to biomass
    TIV_params["Ymx"] = value(model.Ymx)  # Yield coefficient for biomass to metabolites
    TIV_params["beta"] = value(model.beta)  # Beta parameter (could be a scaling or rate constant)
    TIV_params["kci"] = value(model.kci)  # Inhibition constant

    # Return the dictionary containing the extracted parameters
    return TIV_params

# %% [markdown]
## Phenomenological model assembly and testing

# %% [code]
def Phenom_ODE(t, y, param_dict, max_vals):
    
    # This is the system of ODE which simulates
    # the phenomenological model trained above and returns
    # the gradients (rates of change) of the changing species.
    
    # Unpack the state variables (species concentrations) from the input vector 'y'
    Xt, Cg, Cm, Cc = y
    
    # Extract parameters from the parameter dictionary 'param_dict'
    mu_g = param_dict["mu_g"]    # Growth rate of Xt
    kg = param_dict["kg"]        # Saturation constant for Cg
    mu_c = param_dict["mu_c"]    # Death rate of Cc
    kc = param_dict["kc"]        # Saturation constant for Cc
    Ygx = param_dict["Ygx"]      # Yield coefficient for Cg production
    Ymx = param_dict["Ymx"]      # Yield coefficient for Cm production
    beta = param_dict["beta"]    # Rate constant for Cm production
    kci = param_dict["kci"]      # Inhibition constant for Cc
    
    # Calculate the growth rate of Xt using the Michaelis-Menten equation
    mu_growth = (mu_g * Cg) / (Cg + (kg / max_vals[1])) 
    # Calculate the death rate of Cc using the Michaelis-Menten equation
    mu_death = (mu_c * Cc) / (Cc + (kc / max_vals[3])) 
    # Net rate of change (growth minus death)
    mu = mu_growth - mu_death
    
    # Calculate the rate of change of Xt (growth of Xt)
    dXtdt = mu * Xt
    # Calculate the rate of change of Cg (consumption of Cg by Xt)
    dCgdt = -1 * Xt * (mu * Ygx) * (max_vals[0] / max_vals[1])
    # Calculate the rate of change of Cm (production of Cm by Xt)
    dCmdt = (Ymx * mu + beta) * Xt * (Cc / (Cc + (kci / max_vals[3]))) * (max_vals[0] / max_vals[2])
    # Calculate the rate of change of Cc (degradation of Cm to Cc)
    dCcdt = -1 * dCmdt * (max_vals[3] / max_vals[2])
    
    # Return the rates of change for each species
    return [dXtdt, dCgdt, dCmdt, dCcdt]

# %% [code]
def Phenom_Org_model_comparison_time(y0, tdict, max_vals): 
    
    # This function simulates the batch extrapolation scenario for a given
    # initial condition for the phenomenological ODE model. The function returns
    # the R2 value between the phenomenological model and the ground truth model
    # for the same initial conditions.
    
    # Set the initial conditions (y0) and remove the second element for scaling
    y0 = y0
    y0_4 = np.delete(y0, 1)  # Remove the second element (Cg) from the initial condition list
    
    # Define the time span for the simulation
    tspan = (0, 200)
    
    # Solve the actual system using the combined ODE model (ground truth model)
    # Using Radau method for stiff ODEs and t_eval to specify the time points for the solution
    sol_actual = solve_ivp(combined_ode_system, tspan, y0, args = tuple([y0[2]]), 
                           method = "Radau", t_eval = np.linspace(tspan[0], tspan[1], 60))
    y_actual = sol_actual.y
    
    # Adjust the actual solution for Xt and Cg (add Cg to Xt) and remove the second row (Cg)
    y_actual[0,:] = y_actual[0,:] + y_actual[1,:]
    y_actual = np.delete(y_actual, 1, axis = 0)

    # Scale the initial condition by the maximum values for normalization
    y0_scaled = np.divide(y0_4, max_vals)
    
    # Solve the phenomenological model using the Phenom_ODE system
    # Pass in the parameter dictionary and the max values for scaling
    sol_predict = solve_ivp(Phenom_ODE, tspan, y0_scaled, args = tuple([tdict, max_vals]),
                            method = "Radau", t_eval = np.linspace(tspan[0], tspan[1], 60))
    y_predict = np.multiply(sol_predict.y, max_vals.reshape(-1, 1))  # Scale the predicted results back to original units

    # Initialize an empty list to store R2 scores for each species comparison
    r2_list = [] 
    
    # Calculate R2 score for each species (Xt, Cg, Cm, Cc)
    for j in range(4):
        r2_list.append(r2_score(y_actual[j,:], y_predict[j,:]))  # Compute R2 score for each species
    
    # Return the mean R2 score as a measure of model comparison
    return np.mean(r2_list)

# %% [code]
def Phenom_Org_model_comparison_FB(y0, tdict, max_vals):

    # This function simulates the semi-batch extrapolation scenario for a given
    # initial condition for the phenomenological ODE model. The semi-batch has
    # a spike input of glucose and catechol of 10 mM and 3 mM respectively every 25 hrs.
    # The function returns the R2 value between the integrated hybrid model and the ground truth model
    # for the same initial conditions. 
    
    # Initialize initial conditions and remove the second element for scaling
    y0 = y0
    y0_4 = np.delete(y0, 1)
    tspan = (0, 200)  # Define time span for simulation

    # Initialize lists for storing solutions and simulation parameters
    sol_list = []
    t_init = 0
    t_fin = 25
    count = 0
    y0_org = y0[2]  # Store the initial value of Cm for updating input later

    # Loop to simulate semi-batch scenario with glucose and catechol inputs every 25 hours
    while t_fin <= tspan[-1]:
        # Solve the actual ODE system for the ground truth model with a spike input at each interval
        sol_actual = solve_ivp(combined_ode_system, (t_init, t_fin), y0, args = tuple([y0_org + 10 * count]), 
                               method = "Radau", t_eval = np.linspace(t_init, t_fin, 10))
        
        # Store the solution
        sol_list.append(sol_actual)

        # Update initial conditions for the next time step with added glucose and catechol
        y0 = np.copy(sol_actual.y[:, -1])
        y0[2] += 10  # Increase glucose input by 10 mM
        y0[-1] += 3  # Increase catechol input by 3 mM

        # Update time intervals
        t_init += 25
        t_fin += 25

    # Reconstruct the actual output over time from the list of solutions
    y = np.zeros((5, 80))  # Initialize array to store results
    t = []  # Initialize list to store time points
    for i in range(len(sol_list)):
        s = 10 * i  # Start index for the current solution
        e = 10 * (i + 1)  # End index for the current solution
        y[:, s:e] = sol_list[i].y  # Fill the output array with solutions
        t.append(sol_list[i].t)  # Append time points
    
    t_actual = np.array(t).reshape(-1,)  # Flatten time array

    # Process actual model results (combine Xt and Cg, remove Cg)
    y_actual = np.copy(y)
    y_actual[0, :] = y_actual[0, :] + y_actual[1, :]
    y_actual = np.delete(y_actual, 1, axis=0)

    # Re-run the simulation for the phenomenological model (prediction)
    sol_list = []
    t_init = 0
    t_fin = 25
    y_predict = np.zeros((4, 80))  # Initialize array for predicted results
    t = []  # Initialize list for predicted time points
    c = 0

    while t_fin <= tspan[-1]:
        # Scale the initial condition for the phenomenological model
        y0_scaled = np.divide(y0_4, max_vals)
        # Solve the phenomenological model (Phenom_ODE)
        sol_predict = solve_ivp(Phenom_ODE, (t_init, t_fin), y0_scaled, args = tuple([tdict, max_vals]),
                                method = "Radau", t_eval = np.linspace(t_init, t_fin, 10))
        # Rescale predicted solution to original units
        y_pr = np.multiply(sol_predict.y, max_vals.reshape(-1, 1))

        # Store the predicted results
        y_predict[:, 10 * c:10 * (c + 1)] = np.copy(y_pr)
        t.append(np.copy(sol_predict.t))  # Append predicted time points

        # Update initial condition for the next time step
        y0_4 = np.copy(y_pr[:, -1])
        y0_4[1] += 10  # Increase glucose input by 10 mM
        y0_4[-1] += 3  # Increase catechol input by 3 mM

        # Update time intervals
        t_init += 25
        t_fin += 25
        c += 1

    # Flatten the predicted time points array
    t_predict = np.array(t).reshape(-1, 1)

    # Calculate R2 score for each species comparison (Xt, Cg, Cm, Cc)
    r2_list = []
    for j in range(4):
        r2_list.append(r2_score(y_actual[j, :], y_predict[j, :]))  # Compute R2 score for each species

    # Return the mean R2 score as a measure of model comparison
    return np.mean(r2_list)

# %% [code]
# For different initial conditions and random seeds i.e traing data
# the batch and semi-batch extrapolation is tested and then stored 
# in dictionary

random_seed_list = [5, 10, 15, 20, 25]
file_list = ["Initial_conditions_3_1_PP.txt",
            "Initial_conditions_3_2_PP.txt",
            "Initial_conditions_3_3_PP.txt",
            "Initial_conditions_3_4_PP.txt",
            "Initial_conditions_3_5_PP.txt"]
performance_dict = {}


for fl in range(len(file_list)):
    
    print(file_list[fl])
    perf_dict = {}
    
    for rs in range(len(random_seed_list)):
        
        try:
            max_vals, model_rs1 = make_model_PM_rs_fl(random_seed_list[rs], file_list[fl])
        except ValueError:
            print("except")
            max_vals, model_rs1 = make_model_PM_rs_fl(random_seed_list[rs]+1, file_list[fl])

        tdict = TIV_PM_params(model_rs1)

        rect_T_EX = []
        rect_FB_EX = []

        for i in range(900):
            rect_T_EX.append(Phenom_Org_model_comparison_time(rect1_cg_cc[i], tdict, max_vals))
            rect_FB_EX.append(Phenom_Org_model_comparison_FB(rect1_cg_cc[i], tdict, max_vals))

        perf_dict[random_seed_list[rs]] = [rect_T_EX, rect_FB_EX]
        print("~~~~~~~~~~~~~~~~~~~~~~~~~~~~~~~~~~~")
    
    performance_dict[file_list[fl]] = perf_dict
    print("~~~~~~~~~~~~~~~~~~~~~~~~~~~~~~~~~~~")

# %% [code]
# This finds the average performance of the batch and
# semi-batch extrapolation for different initial conditions
# and random seed scenarios.

T_EX = []
FB_EX = []


for i in file_list:
    for j in random_seed_list:
        T_EX.append(performance_dict[i][j][0])
        FB_EX.append(performance_dict[i][j][1])

T_EX = np.array(T_EX)
FB_EX = np.array(FB_EX)

for i in range(np.shape(T_EX)[0]):
    for j in range(np.shape(T_EX)[1]):
        if T_EX[i,j] < 0:
            T_EX[i,j] = 0
        
        if FB_EX[i,j] < 0:
            FB_EX[i,j] = 0

T_EX = np.mean(np.array(T_EX), axis = 0)
FB_EX = np.mean(np.array(FB_EX), axis = 0)

# %% [code]
# Generate some example data for the heatmaps
data1 = np.flipud(np.array(T_EX).reshape(30,30))
data2 = np.flipud(np.array(FB_EX).reshape(30,30))
cmap = "plasma"

# Create a figure and subplots
fig, axes = plt.subplots(1, 2, figsize=(10, 5), constrained_layout=True)

# Set a common color scale
vmin = 0
vmax = 1

# Create heatmaps
#~~~~~~~~~~~~~~~~~~~~~~~~~~~~~~~~~~~~~~~~~~~~~~~~~~~~~~~~~~~~~~~~~~~~~~~~~~~~~~~~~~~~~~
#~~~~~~~~~~~~~~~~~~~~~~~~~~~~~~~~~~~~~~~~~~~~~~~~~~~~~~~~~~~~~~~~~~~~~~~~~~~~~~~~~~~~~~
im1 = axes[0].imshow(data1, cmap= cmap, vmin=vmin, vmax=vmax)
x_label = []
for i in Cc_range[::4]:
    x_label.append(round(i,1))
y_label = []
for i in np.flipud(Cg_range[::4]):
    y_label.append(round(i,1))
axes[0].set_xticks(ticks = np.arange(30)[::4], labels = x_label)
axes[0].set_yticks(ticks = np.arange(30)[::4], labels = y_label)
axes[0].set_xlabel("Catechol Concentration (mM)", fontsize = 16)
axes[0].set_ylabel("Glucose Concentration (mM)", fontsize = 16)
axes[0].set_title("Batch Extrapolation (200 hr)", fontsize = 16, fontweight = "bold")
#~~~~~~~~~~~~~~~~~~~~~~~~~~~~~~~~~~~~~~~~~~~~~~~~~~~~~~~~~~~~~~~~~~~~~~~~~~~~~~~~~~~~~~
#~~~~~~~~~~~~~~~~~~~~~~~~~~~~~~~~~~~~~~~~~~~~~~~~~~~~~~~~~~~~~~~~~~~~~~~~~~~~~~~~~~~~~~

im2 = axes[1].imshow(data2, cmap= cmap, vmin=vmin, vmax=vmax)
x_label = []
for i in Cc_range[::4]:
    x_label.append(round(i,1))
y_label = []
for i in np.flipud(Cg_range[::4]):
    y_label.append(round(i,2))
axes[1].set_xticks(ticks = np.arange(30)[::4], labels = x_label)
axes[1].set_yticks(ticks = np.arange(30)[::4], labels = y_label)
axes[1].set_xlabel("Catechol Concentration (mM)", fontsize = 16)
axes[1].set_ylabel("Glucose Concentration (mM)", fontsize = 16)
axes[1].set_title("Semi-Batch Extrapolation (200 hr)", fontsize = 16, fontweight = "bold")
#~~~~~~~~~~~~~~~~~~~~~~~~~~~~~~~~~~~~~~~~~~~~~~~~~~~~~~~~~~~~~~~~~~~~~~~~~~~~~~~~~~~~~~
#~~~~~~~~~~~~~~~~~~~~~~~~~~~~~~~~~~~~~~~~~~~~~~~~~~~~~~~~~~~~~~~~~~~~~~~~~~~~~~~~~~~~~~

# Add a common color bar
cbar = fig.colorbar(im1, ax=axes, orientation='vertical', fraction=0.02, pad=0.04)
cbar.set_label('R2 Value')

# %% [code]
final_dict["PM_Extrapolation"] = np.array([T_EX, FB_EX])

# %% [markdown]
# Machine Learning Model construction

# %% [code]
def make_model_ML_rs_fl(rs1, fl):
    """
    This function generates a machine learning (ML) model to predict the behavior of a bioprocess system.
    
    It performs the following tasks:
    1. Generates training data using initial conditions and adds Gaussian noise.
    2. Normalizes the data to prepare for machine learning model training.
    3. Performs hyperparameter optimization through grid search to select the best ML model.
    
    Parameters:
    - rs1 (int): Random seed for reproducibility of the data generation process.
    - fl (str): Filename containing the initial conditions used for the training data.
    
    Returns:
    - SS_x (StandardScaler): Scaler object for input data, used for scaling input features.
    - SS_y (StandardScaler): Scaler object for output data, used for scaling output targets.
    - best_estimator (MLPRegressor): The trained artificial neural network model with the best hyperparameters.
    """
    
    # Set the number of data points and error level (Gaussian noise percentage)
    num = 10
    err = 10
    rs = rs1  # Set the random seed for data generation

    # Generate synthetic training data and add error to it
    time, s = syn_data_generation(num, fl)  # Generate synthetic time and species data
    t, rc = Error_addition(num, fl, err, rs)  # Add Gaussian noise to the data

    # Prepare the list to store data with errors
    y_temp = []
    for i in range(len(s)):
        y_temp.append(rc[i])

    y_temp = np.array(y_temp)  # Convert the list to a numpy array
    no_touch_t = np.copy(t)    # Copy the time array without modifications

    n_d, n_s, n_t = np.shape(y_temp)  # Get the dimensions of the data (conditions, species, time steps)

    t = no_touch_t  # Keep time unchanged

    #~~~~~~~~~~~~~~~~~~~~~~~~~~~~~~~~~~~~~~~~~~~~~~~~~~~~~~~~~
    # Data preparation for machine learning
    #~~~~~~~~~~~~~~~~~~~~~~~~~~~~~~~~~~~~~~~~~~~~~~~~~~~~~~~~~

    # Prepare input (X) and output (y) datasets for model training
    X = []  # List to hold input features
    y = []  # List to hold output targets

    # Iterate through all data points to create feature and target vectors
    for i in range(n_d):
        for j in range(n_t):
            # Create an input feature vector combining species concentration and time
            tempX = np.append(y_temp[i, :, 0], t[j])
            # Extract the target output vector for the species concentrations at time t[j]
            tempy = y_temp[i, :, j]

            X.append(tempX)  # Append input feature vector
            y.append(tempy)  # Append output target vector

    X = np.array(X)  # Convert inputs to a numpy array
    y = np.array(y)  # Convert outputs to a numpy array

    #~~~~~~~~~~~~~~~~~~~~~~~~~~~~~~~~~~~~~~~~~~~~~~~~~~~~~~~~~
    # Data normalization
    #~~~~~~~~~~~~~~~~~~~~~~~~~~~~~~~~~~~~~~~~~~~~~~~~~~~~~~~~~

    # Split the data into training and test sets (80% train, 20% test)
    X_train, X_test, y_train, y_test = train_test_split(X, y, test_size=0.2, random_state=42)

    # Initialize StandardScaler objects for scaling input and output data
    SS_x = StandardScaler()
    SS_y = StandardScaler()

    # Scale the input and output training data
    X_train_scaled = SS_x.fit_transform(X_train)
    X_test_scaled = SS_x.transform(X_test)

    y_train_scaled = SS_y.fit_transform(y_train)
    y_test_scaled = SS_y.transform(y_test)

    #~~~~~~~~~~~~~~~~~~~~~~~~~~~~~~~~~~~~~~~~~~~~~~~~~~~~~~~~~
    # Hyperparameter optimization using GridSearchCV
    #~~~~~~~~~~~~~~~~~~~~~~~~~~~~~~~~~~~~~~~~~~~~~~~~~~~~~~~~~

    # Initialize an MLP (Multi-layer Perceptron) regressor model with early stopping
    mlp = MLPRegressor(early_stopping=True,  # Stop training if the validation score does not improve
                       max_iter=10000,       # Maximum number of iterations
                       random_state=42,      # Seed for reproducibility
                       shuffle=True,         # Shuffle data at each iteration
                       validation_fraction=0.2)  # Fraction of data to use for validation

    # Create a list of possible hidden layer sizes to search through
    hls = []  # List to store possible configurations of hidden layers
    numnodes = [5, 10, 15, 20, 30, 35, 40]  # Possible number of nodes per layer

    # Add one and two-layer configurations to the list
    for i in numnodes:
        hls.append(tuple([i]))  # One hidden layer with i nodes
        for j in numnodes:
            hls.append(tuple([i, j]))  # Two hidden layers with i and j nodes

    # Define the grid search parameters
    param_grid = {
        "hidden_layer_sizes": hls,      # Grid search over hidden layer sizes
        "activation": ["tanh", "logistic"],  # Grid search over activation functions
        "alpha": np.logspace(-5, -2, 5)  # Grid search over regularization strength (alpha)
    }
    
    # Initialize and fit the grid search to find the best model
    grid_search = GridSearchCV(mlp, param_grid, n_jobs=-1, verbose=3, return_train_score=True)
    grid_search.fit(X_train_scaled, y_train_scaled)

    #~~~~~~~~~~~~~~~~~~~~~~~~~~~~~~~~~~~~~~~~~~~~~~~~~~~~~~~~~
    # Model fitting and final output
    #~~~~~~~~~~~~~~~~~~~~~~~~~~~~~~~~~~~~~~~~~~~~~~~~~~~~~~~~~

    # Get the best model after grid search
    best_estimator = grid_search.best_estimator_

    # Scale the entire dataset and fit the best model to all data
    SS_x = StandardScaler()
    SS_y = StandardScaler()
    X_scaled = SS_x.fit_transform(X)
    y_scaled = SS_y.fit_transform(y)

    # Train the best estimator on the scaled data
    best_estimator.fit(X_scaled, y_scaled)
    
    # Return the scalers and the best estimator for downstream use
    return [SS_x, SS_y, best_estimator]

# %% [markdown]
## ML model assembly and testing

# %% [code]
def BB_ODE(x, SS_x, SS_y, ANN):
    # This function takes in:
    # x: The input data (initial condition and time point)
    # SS_x: The scaler for the input data (standard scaler)
    # SS_y: The scaler for the output data (standard scaler)
    # ANN: A trained machine learning regressor (Artificial Neural Network)

    # The input 'x' is scaled using the input scaler 'SS_x'
    tempx_scaled = SS_x.transform(x.reshape(1,-1))
    # The scaled input is passed through the ANN to get the predicted output
    y_predict_scaled = ANN.predict(tempx_scaled)
    # The predicted output is inverse transformed using 'SS_y' to return the results to their original scale
    y_predict = SS_y.inverse_transform(y_predict_scaled)    
    # The function returns the predicted value on the original scale
    
    return y_predict

# %% [code]
def BB_Org_model_comparison_time(y0, SS_x, SS_y, ANN):
    # This function simulates the batch extrapolation scenario for a given
    # initial condition for the ML ODE model. It compares the predicted 
    # results from the ML model with the ground truth model (from the actual system)
    # and returns the average R2 value between them for the same initial conditions.
    
    # Set the initial conditions
    y0 = y0
    y0_4 = np.delete(y0, 1)  # Removing the second element (index 1) from the initial condition array
    tspan = (0, 200)  # Time span for the solution (from 0 to 200)

    # Solve the ground truth ODE system using the actual model (using Radau method)
    sol_actual = solve_ivp(combined_ode_system, tspan, y0, args=tuple([y0[2]]), 
                           method="Radau", t_eval=np.linspace(tspan[0], tspan[1], 60))
    
    # Extract the solution for the ground truth model
    y_actual = sol_actual.y
    
    # Combine the first and second elements of the solution to get the correct output
    y_actual[0, :] = y_actual[0, :] + y_actual[1, :]
    y_actual = np.delete(y_actual, 1, axis=0)  # Remove the second row (the original second element)

    # Predict the output using the ML ODE model for each time point in the solution
    y_predict = []
    for i in sol_actual.t:
        X = np.append(y0_4, i)  # Append the current time point to the input (excluding the second value of y0)
        y_predict.append(BB_ODE(X, SS_x, SS_y, ANN))  # Use the BB_ODE function to predict y values
    y_predict = np.array(y_predict).T.reshape(4, len(sol_actual.t))  # Reshape the prediction array to match actual data shape

    # List to store R2 scores for each variable
    r2_list = []

    # Calculate the R2 score for each predicted variable against the actual values
    for j in range(4):
        r2_list.append(r2_score(y_actual[j, :], y_predict[j, :]))  # Append R2 score for each variable

    # Return the average R2 score across all variables
    return np.mean(r2_list)

# %% [code]
def BB_Org_model_comparison_FB(y0, SS_x, SS_y, ANN):
    # This function simulates the semi-batch extrapolation scenario for a given
    # initial condition for the ML ODE model. The semi-batch scenario includes
    # periodic spikes of glucose (10 mM) and catechol (3 mM) every 25 hours.
    # The function compares the integrated hybrid model's predictions with the
    # ground truth model and returns the R2 value for the same initial conditions.
    
    # Set initial conditions and time span for the simulation
    y0 = y0
    y0_4 = np.delete(y0, 1)  # Removing the second element of y0 (presumably the glucose concentration)
    tspan = (0, 200)  # Simulation time span (0 to 200 hours)

    # Initialize an empty list to store solutions
    sol_list = []
    t_init = 0  # Initial time for the first segment
    t_fin = 25  # Time for the first segment (25 hours)
    count = 0  # Counter to track the number of spikes

    # Loop through the time span, solving the ODE system in 25-hour segments
    while t_fin <= tspan[-1]:
        # Solve the ODE system for the current segment, adding glucose and catechol spikes
        sol_actual = solve_ivp(combined_ode_system, (t_init, t_fin), y0, args=tuple([82 + 10 * count]), 
                               method="Radau", t_eval=np.linspace(t_init, t_fin, 10))
        
        sol_list.append(sol_actual)  # Store the solution for the current segment

        # Update initial conditions for the next segment, adding the glucose and catechol spikes
        y0 = np.copy(sol_actual.y[:, -1])  # Use the final state of the current segment as the initial condition
        y0[2] += 10  # Add 10 mM of glucose
        y0[-1] += 3  # Add 3 mM of catechol

        # Update the time for the next segment
        t_init += 25
        t_fin += 25
        count += 1  # Increment the spike count

    # Combine the solutions from all segments into one array for the full simulation
    y = np.zeros((5, 80))  # Pre-allocate array to store the output (5 variables, 80 time points)
    t = []  # List to store time points
    for i in range(len(sol_list)):
        s = 10 * i  # Start index for the current segment
        e = 10 * (i + 1)  # End index for the current segment
        y[:, s:e] = sol_list[i].y  # Store the solution for the current segment
        t.append(sol_list[i].t)  # Append the time points for the current segment
    t_actual = np.array(t).reshape(-1,)  # Flatten the time points into a single array

    # Process the actual output from the ground truth ODE solution
    y_actual = np.copy(y)
    y_actual[0, :] = y_actual[0, :] + y_actual[1, :]  # Combine the first two rows (representing two species)
    y_actual = np.delete(y_actual, 1, axis=0)  # Remove the second row (which was combined with the first)

    # Initialize array to store the predicted output from the ML model
    y_predict = np.zeros((4, 80))  # Pre-allocate array to store predictions (4 variables, 80 time points)
    
    # Loop through each segment and make predictions using the ML model (ANN)
    for i in range(len(sol_list)):
        y_pr = []  # List to store predictions for the current segment
        for j in sol_list[0].t:
            X = np.append(y0_4, j)  # Append the current time point to the input data
            y_pr.append(BB_ODE(X, SS_x, SS_y, ANN))  # Get the predicted value from the ML model
        y_pr = np.array(y_pr).T.reshape(4, len(sol_list[0].t))  # Reshape the predictions to match the actual output shape
        
        # Store the predictions for the current segment
        y_predict[:, 10 * i:10 * (i + 1)] = np.copy(y_pr)
        
        # Update initial conditions for the next segment (predicted final values + spikes)
        y0_4 = np.copy(y_pr[:, -1])  # Use the final state of the current segment as the initial condition
        y0_4[1] += 10  # Add 10 mM of glucose
        y0_4[-1] += 3  # Add 3 mM of catechol

    # Calculate the R2 score for each variable
    r2_list = []
    for j in range(4):
        r2_list.append(r2_score(y_actual[j, :], y_predict[j, :]))  # Compute R2 score for each variable

    # Return the average R2 score across all variables
    return np.mean(r2_list)

# %% [code]
# For different initial conditions and random seeds i.e traing data
# the batch and semi-batch extrapolation is tested and then stored 
# in dictionary

random_seed_list = [5, 10, 15, 20, 25]
file_list = ["Initial_conditions_3_1_PP.txt",
            "Initial_conditions_3_2_PP.txt",
            "Initial_conditions_3_3_PP.txt",
            "Initial_conditions_3_4_PP.txt",
            "Initial_conditions_3_5_PP.txt"]
performance_dict = {}


for fl in range(len(file_list)):
    
    print(file_list[fl])
    perf_dict = {}
    
    for rs in range(len(random_seed_list)):
        
        try:
            SS_x, SS_y, ANN = make_model_ML_rs_fl(random_seed_list[rs], file_list[fl])
        except ValueError:
            print("except")
            SS_x, SS_y, ANN = make_model_ML_rs_fl(random_seed_list[rs]+1, file_list[fl])

        rect_T_EX = []
        rect_FB_EX = []

        for i in range(900):
            rect_T_EX.append(BB_Org_model_comparison_time(rect1_cg_cc[i], SS_x, SS_y, ANN))
            rect_FB_EX.append(BB_Org_model_comparison_FB(rect1_cg_cc[i], SS_x, SS_y, ANN))

        perf_dict[random_seed_list[rs]] = [rect_T_EX, rect_FB_EX]
        print("~~~~~~~~~~~~~~~~~~~~~~~~~~~~~~~~~~~")
    
    performance_dict[file_list[fl]] = perf_dict
    print("~~~~~~~~~~~~~~~~~~~~~~~~~~~~~~~~~~~")

# %% [code]
# This finds the average performance of the batch and
# semi-batch extrapolation for different initial conditions
# and random seed scenarios.

T_EX = []
FB_EX = []


for i in file_list:
    for j in random_seed_list:
        T_EX.append(performance_dict[i][j][0])
        FB_EX.append(performance_dict[i][j][1])

T_EX = np.array(T_EX)
FB_EX = np.array(FB_EX)

for i in range(np.shape(T_EX)[0]):
    for j in range(np.shape(T_EX)[1]):
        if T_EX[i,j] < 0:
            T_EX[i,j] = 0
        
        if FB_EX[i,j] < 0:
            FB_EX[i,j] = 0

T_EX = np.mean(np.array(T_EX), axis = 0)
FB_EX = np.mean(np.array(FB_EX), axis = 0)

# %% [code]
# Generate some example data for the heatmaps
data1 = np.flipud(np.array(T_EX).reshape(30,30))
data2 = np.flipud(np.array(FB_EX).reshape(30,30))
cmap = "plasma"

# Create a figure and subplots
fig, axes = plt.subplots(1, 2, figsize=(10, 5), constrained_layout=True)

# Set a common color scale
vmin = 0
vmax = 1

# Create heatmaps
im1 = axes[0].imshow(data1, cmap= cmap, vmin=vmin, vmax=vmax)
x_label = []
for i in Cc_range[::4]:
    x_label.append(round(i,1))
y_label = []
for i in np.flipud(Cg_range[::4]):
    y_label.append(round(i,1))
axes[0].set_xticks(ticks = np.arange(30)[::4], labels = x_label)
axes[0].set_yticks(ticks = np.arange(30)[::4], labels = y_label)
axes[0].set_xlabel("Catechol Concentration (mM)", fontsize = 16)
axes[0].set_ylabel("Glucose Concentration (mM)", fontsize = 16)
axes[0].set_title("Batch Extrapolation (200 hr)", fontsize = 16, fontweight = "bold")

#~~~~~~~~~~~~~~~~~~~~~~~~~~~~~~~~~~~~~~~~~~~~~~~~~~~~~~~~~~~~~~~~~~~~~~~~~~~~~~~~~~~~~~
#~~~~~~~~~~~~~~~~~~~~~~~~~~~~~~~~~~~~~~~~~~~~~~~~~~~~~~~~~~~~~~~~~~~~~~~~~~~~~~~~~~~~~~

im2 = axes[1].imshow(data2, cmap= cmap, vmin=vmin, vmax=vmax)
x_label = []
for i in Cc_range[::4]:
    x_label.append(round(i,1))
y_label = []
for i in np.flipud(Cg_range[::4]):
    y_label.append(round(i,2))
axes[1].set_xticks(ticks = np.arange(30)[::4], labels = x_label)
axes[1].set_yticks(ticks = np.arange(30)[::4], labels = y_label)
axes[1].set_xlabel("Catechol Concentration (mM)", fontsize = 16)
axes[1].set_ylabel("Glucose Concentration (mM)", fontsize = 16)
axes[1].set_title("Semi-Batch Extrapolation (200 hr)", fontsize = 16, fontweight = "bold")
#~~~~~~~~~~~~~~~~~~~~~~~~~~~~~~~~~~~~~~~~~~~~~~~~~~~~~~~~~~~~~~~~~~~~~~~~~~~~~~~~~~~~~~
#~~~~~~~~~~~~~~~~~~~~~~~~~~~~~~~~~~~~~~~~~~~~~~~~~~~~~~~~~~~~~~~~~~~~~~~~~~~~~~~~~~~~~~

# Add a common color bar
cbar = fig.colorbar(im1, ax=axes, orientation='vertical', fraction=0.02, pad=0.04)
cbar.set_label('R2 Value')

# %% [code]
final_dict["ML_Extrapolation"] = np.array([T_EX, FB_EX])

# %% [markdown]
# Final Performance Evaluation

# %% [code]
int_list = []
file_list = ["Initial_conditions_3_1_PP.txt",
            "Initial_conditions_3_2_PP.txt",
            "Initial_conditions_3_3_PP.txt",
            "Initial_conditions_3_4_PP.txt",
            "Initial_conditions_3_5_PP.txt"]

for i in file_list:
    fl = "Initial_conditions\\" + i
    int_list.append(np.loadtxt(fl))

# %% [code]
# Finds the coordinate for the sampling space on the heatmap

a = np.array(int_list)

Cg_min = np.min(a[:,:,2])
Cc_min = np.min(a[:,:,-1])

Cg_max = np.max(a[:,:,2])
Cc_max = np.max(a[:,:,-1])

x_min = (30/50)*(Cc_min - 5)
x_max = (30/50)*(Cc_max - 5)

y_min = (30/80)*(Cg_min - 20)
y_max = (30/80)*(Cg_max - 20)

# %% [code]
cmap = "plasma"
vmin = 0
vmax = 1
titles = {"ML_Extrapolation" : "Black Box Model", "PM_Extrapolation": "Phenom Model", "HMI_Extrapolation" : "Hybrid Model"}
keys = list(titles.keys())

Cg_range = np.linspace(20, 100, 30)
Cc_range = np.linspace(5, 55, 30)

Xv_const = 0.01


# Create a figure and subplots
fig, axes = plt.subplots(3, 2, figsize=(10,15), constrained_layout=True, sharex = True, sharey = True)

for z in range(len(keys)):
    data1 =  np.flipud(final_dict[keys[z]][0].reshape(30,30))
    data2 =  np.flipud(final_dict[keys[z]][1].reshape(30,30))

    # Create heatmaps
    im1 = axes[z,0].imshow(data1, cmap= cmap, vmin=vmin, vmax=vmax)
    x_label = []
    for i in Cc_range[::4]:
        x_label.append(round(i,1))
    y_label = []
    for i in np.flipud(Cg_range[::4]):
        y_label.append(round(i,1))
    axes[z,0].set_xticks(ticks = np.arange(30)[::4], labels = x_label, fontsize = 12)
    axes[z,0].set_yticks(ticks = np.arange(30)[::4], labels = y_label, fontsize = 12)
    if z == 2: 
        axes[z,0].set_xlabel("Catechol Concentration (mM)", fontsize = 14)
    axes[z,0].set_ylabel("Glucose Concentration (mM)", fontsize = 14)
    axes[z,0].plot([x_min, x_max, x_max, x_min, x_min],[y_min, y_min, y_max, y_max, y_min ],"k")
    axes[z,0].set_ylabel(titles[keys[z]], fontsize = 16, fontweight = "bold")

    #~~~~~~~~~~~~~~~~~~~~~~~~~~~~~~~~~~~~~~~~~~~~~~~~~~~~~~~~~~~~~~~~~~~~~~~~~~~~~~~~~~~~~~
    #~~~~~~~~~~~~~~~~~~~~~~~~~~~~~~~~~~~~~~~~~~~~~~~~~~~~~~~~~~~~~~~~~~~~~~~~~~~~~~~~~~~~~~

    im2 = axes[z,1].imshow(data2, cmap= cmap, vmin=vmin, vmax=vmax)
    x_label = []
    for i in Cc_range[::4]:
        x_label.append(round(i,1))
    y_label = []
    for i in np.flipud(Cg_range[::4]):
        y_label.append(round(i,1))
    axes[z,1].set_xticks(ticks = np.arange(30)[::4], labels = x_label, fontsize = 12)
    axes[z,1].set_yticks(ticks = np.arange(30)[::4], labels = y_label, fontsize = 12)
    if z == 2:
        axes[z,1].set_xlabel("Catechol Concentration (mM)", fontsize = 14)
    axes[z,1].plot([x_min, x_max, x_max, x_min, x_min],[y_min, y_min, y_max, y_max, y_min ],"k")

# %% [code]
cmap = "plasma"
vmin = 0
vmax = 1
titles = {"ML_Extrapolation" : "Black Box Model", "PM_Extrapolation": "Phenom Model", "HMI_Extrapolation" : "Hybrid Model"}
keys = list(titles.keys())

Cg_range = np.linspace(20, 100, 30)
Cc_range = np.linspace(5, 55, 30)

Xv_const = 0.01


# Create a figure and subplots
fig, axes = plt.subplots(1, 3, figsize=(15,5), constrained_layout=True, sharex = True, sharey = True)

for z in range(len(keys)):
    data1 =  np.flipud(final_dict[keys[z]][1].reshape(30,30))

    # Create heatmaps
    im1 = axes[z].imshow(data1, cmap= cmap, vmin=vmin, vmax=vmax)
    x_label = []
    for i in Cc_range[::4]:
        x_label.append(round(i,1))
    y_label = []
    for i in np.flipud(Cg_range[::4]):
        y_label.append(round(i,1))
    axes[z].set_xticks(ticks = np.arange(30)[::4], labels = x_label, fontsize = 12)
    axes[z].set_yticks(ticks = np.arange(30)[::4], labels = y_label, fontsize = 12) 
    axes[z].set_xlabel("Catechol Concentration (mM)", fontsize = 14)
    if z == 0:
        axes[z].set_ylabel("Glucose Concentration (mM)", fontsize = 14)
    axes[z].plot([x_min, x_max, x_max, x_min, x_min],[y_min, y_min, y_max, y_max, y_min ],"k")
    axes[z].set_title(titles[keys[z]], fontsize = 16, fontweight = "bold")


    # Add a common color bar
imz = im2
cbar = fig.colorbar(imz, ax=axes, orientation='vertical', fraction=0.07, pad=0.01)
cbar.set_label('R$^2$ Value', fontsize = 14)
cbar.ax.tick_params(labelsize = 12)
plt.savefig("OO_hpb.svg")

# %% [code]
import matplotlib.pyplot as plt
import numpy as np

# Generate sample data for two groups
data1 = final_dict["HMI_Extrapolation"][1]  # Group 1 data
data2 = final_dict["PM_Extrapolation"][1]
data3 = final_dict["ML_Extrapolation"][1]# Group 2 data

# Combine data into a list for plotting
data = [data1, data2, data3]

# Create the boxplot
#plt.figure(figsize=(8, 6))  # Set figure size
plt.boxplot(data, labels=['HMI', 'PM', "MLM"], showfliers = False)  # Add labels for the x-axis

# Add axis labels
plt.xlabel('Groups', fontsize=14)
plt.ylabel('Values', fontsize=14)

# Add a title (optional)
plt.title('Boxplot of Two Groups', fontsize=16)

# Show the plot
plt.show()


# %% [code]
fig, axs = plt.subplots(1,2, figsize = (10,5), sharex = True, sharey = True)
ax = axs.ravel()
n = 51

ax[0].hist(data1, bins = np.linspace(0,1,n))
ax[0].set_xlabel("R$^2$ values", fontsize = 14)
ax[0].set_title("Hybrid Model", fontweight = "bold", fontsize = 16)
ax[0].set_ylabel("Number of predictions", fontsize = 14)

ax[1].hist(data2, bins = np.linspace(0,1,n))
ax[1].set_xlabel("R$^2$ values", fontsize = 14)
ax[1].set_title("Phenom Model", fontweight = "bold", fontsize = 16)

# %% [code]
