# Supplementary material for: Integrated hybrid modelling of lignin bioconversion
Source: Syst Control Trans. Author manuscript; Available in PMC 2026 May 12. (PMC13160256; doi:10.69997/sct.180358)
Supplement: Code [file NIHMS2165258-supplement-Code.zip › Escape35_SL_code-main/Initial_conditions/Initial_conditions_3_1_PP.txt]

1.000000000000000021e-02 0.000000000000000000e+00 6.963049836979406848e+01 0.000000000000000000e+00 2.840353339874403815e+01
1.000000000000000021e-02 0.000000000000000000e+00 5.269417353164344320e+01 0.000000000000000000e+00 2.762037681155599245e+01
1.000000000000000021e-02 0.000000000000000000e+00 5.738745363694093982e+01 0.000000000000000000e+00 3.363405579487441344e+01
