# Supplementary material for: Integrated hybrid modelling of lignin bioconversion
Source: Syst Control Trans. Author manuscript; Available in PMC 2026 May 12. (PMC13160256; doi:10.69997/sct.180358)
Supplement: Code [file NIHMS2165258-supplement-Code.zip › Escape35_SL_code-main/Initial_conditions/Initial_conditions_3_2_PP.txt]

1.000000000000000021e-02 0.000000000000000000e+00 5.076834593373282445e+01 0.000000000000000000e+00 3.359115319111261755e+01
1.000000000000000021e-02 0.000000000000000000e+00 6.898652557827102783e+01 0.000000000000000000e+00 2.988669622953311489e+01
1.000000000000000021e-02 0.000000000000000000e+00 5.954667889285899207e+01 0.000000000000000000e+00 2.744879269668374988e+01
