# Supplementary material for: Integrated hybrid modelling of lignin bioconversion
Source: Syst Control Trans. Author manuscript; Available in PMC 2026 May 12. (PMC13160256; doi:10.69997/sct.180358)
Supplement: Code [file NIHMS2165258-supplement-Code.zip › Escape35_SL_code-main/Initial_conditions/Initial_conditions_3_3_PP.txt]

1.000000000000000021e-02 0.000000000000000000e+00 5.541688549615864900e+01 0.000000000000000000e+00 2.842302606670812182e+01
1.000000000000000021e-02 0.000000000000000000e+00 6.608790603091652827e+01 0.000000000000000000e+00 2.747480657581998642e+01
1.000000000000000021e-02 0.000000000000000000e+00 5.952995895596473019e+01 0.000000000000000000e+00 3.281635591992612433e+01
