# Supplementary material for: Integrated hybrid modelling of lignin bioconversion
Source: Syst Control Trans. Author manuscript; Available in PMC 2026 May 12. (PMC13160256; doi:10.69997/sct.180358)
Supplement: Code [file NIHMS2165258-supplement-Code.zip › Escape35_SL_code-main/Initial_conditions/Initial_conditions_3_4_PP.txt]

1.000000000000000021e-02 0.000000000000000000e+00 5.361622749546070565e+01 0.000000000000000000e+00 3.080370910575351928e+01
1.000000000000000021e-02 0.000000000000000000e+00 5.837932180175428698e+01 0.000000000000000000e+00 2.503382763503156738e+01
1.000000000000000021e-02 0.000000000000000000e+00 6.574007816044885999e+01 0.000000000000000000e+00 3.176141599837869478e+01
