# Supplementary material for: Integrated hybrid modelling of lignin bioconversion
Source: Syst Control Trans. Author manuscript; Available in PMC 2026 May 12. (PMC13160256; doi:10.69997/sct.180358)
Supplement: Code [file NIHMS2165258-supplement-Code.zip › Escape35_SL_code-main/Initial_conditions/Initial_conditions_3_5_PP.txt]

1.000000000000000021e-02 0.000000000000000000e+00 6.092736371746385515e+01 0.000000000000000000e+00 3.108983745794331455e+01
1.000000000000000021e-02 0.000000000000000000e+00 5.660932676777521522e+01 0.000000000000000000e+00 2.528292573528404219e+01
1.000000000000000021e-02 0.000000000000000000e+00 6.954800316432795171e+01 0.000000000000000000e+00 3.241197349915918124e+01
